# Supplementary material for: ActinoMation: A literate programming approach for medium-throughput robotic conjugation of Streptomyces spp
Source: Synth Syst Biotechnol. 2025 Mar 11;10(2):667–76. doi: 10.1016/j.synbio.2025.03.005 (PMC11999424; doi:10.1016/j.synbio.2025.03.005)
Supplement: Multimedia component 2 [file mmc2.csv]

Primer name	Sequence	Concentration	Purpose
pRM4e-apmR-LF	5’-AGCAGCCACTGGTAAC-3’	10 mM	Forward Primer
pRM4e-apmR-LR	5’-ATGCAGCGTCGTGTT-3’	10 mM	Reverse Primer
